# Supplementary material for: High Throughput Sequencing Analysis of the Immunoglobulin Heavy Chain Gene from Flow-Sorted B Cell Sub-Populations Define the Dynamics of Follicular Lymphoma Clonal Evolution
Source: PLoS One. 2015 Sep 1;10(9):e0134833. doi: 10.1371/journal.pone.0134833 (PMC4556522; doi:10.1371/journal.pone.0134833)
Supplement: S1 Fig — (A) Staining with CD20. Cell suspensions from tonsils were stained with the same antibodies used for flow-sorting (IgD, CD38, CD10 and CXCR4) plus CD20-FITC. Data shown are representative of experiments performed on 6 different tonsil samples. IgD-CD38- population 20.5% (range 10–32%); IgD-CD38+ population 4.2 (range 2.0–9.2%); IgD-CD38+CD10+CXCR4+ (range 0.6–14.6%); IgD-CD38+CD10+CXCR4- population 8.6 (range 1.6–14.2%). (B): Staining of the IgD-CD38- sub-population with the antibody CD27. Tonsil cell suspensions were stained for the indicated surface molecules and analyzed by flow cytometry. The antibody IgD-PE was used instead of IgD-APC. Data are representative of 6 different samples. (range 38.8–80.7%) (C) Cell cycle analysis in the CB (IgD-CD38+CD10+CXCR4+) and CC (IgD-CD38+CD10+CXCR4-) subsets, defined using IgD-FITC, CD38-PECy7, CD10-PE and CXCR4-APC antibodies. The percentage of cells in the S/M phase is representative of 3 independent experiments and p was calculated using t-test. The flow-cytometry analysis was performed with FlowJo software. (D) Expression of AID (on the top left) and microRNA-155 (on the top right) in the CB (CXCR4+) and CC (CXCR4-) GC subpopulations from patients and tonsils. Results are representative of 5 different FL and 3 tonsils cell suspensions samples for AID and of 4 FL and 3 tonsils for microRNA155. Results of Real Time PCR analysis are expressed relative to gene expression detected in cells from the lymphoblastoid cell line NcNc and as a fold changes (at the bottom), calculated as fold change expression of AID transcripts from CB vs CC and microRNA155 transcripts detected in CC vs CB. As expected, AID and microRNA155 are inverted regulated in the CB and CC populations, with AID (AICDA) being 7 times more expressed in the CB compartment and microRNA155 (mir155h6) being 6.5 times more expressed in the CC sub-set. (E) Percentage of CD10 positive cells in tonsils, FL and t-FL samples. An increased percentage of CD10 positive cells [file pone.0134833.s001.zip]

Archive with 1 entries (1 files):
- FS1 (1).tif
